# Supplementary material for: Sequencing of Candidate Chromosome Instability Genes in Endometrial Cancers Reveals Somatic Mutations in ESCO1, CHTF18, and MRE11A
Source: PLoS One. 2013 Jun 3;8(6):e63313. doi: 10.1371/journal.pone.0063313 (PMC3670891; doi:10.1371/journal.pone.0063313)
Supplement: Table S5 — Frequency of somatic mutations in the ESCO1 , CHTF18 , MRE11A , and ATAD5 cohesion genes in 105 endometrial tumors, according to microsatellite instability and MSH6 status. (XLSX) [file pone.0063313.s012.xlsx]

## Sheet: Table S5
Table S5. Frequency of somatic mutations in the ESCO1, CHTF18, MRE11A, and ATAD5 cohesion genes in 105* endometrial tumors, according to microsatellite instability and MSH6 status
Pair-wise comparison	Frequency in serous tumors	Frequency in clear cell tumors	Frequency in endometrioid tumors	Frequency in all endometrial tumors
Cohesion gene mutant / MSI unstable-MSH6 mutant tumors	0 of 3 (0%)	2 of 5 (40%)	1 of 13 (7.8%)	3 of 21 (1.4%)
Cohesion gene mutant / MSI stable-MSH6 wildtype tumors	4 of 40 (10%)	1 of 15 (6.7%)	0 of 29 (0%)	5 of 84 (5.9%)
P-value (two-tailed Fisher's Exact test)	P=1	P=0.1404	P=0.3095	P=0.1963
* The complete MSI and MSH6 status was available for 105 of the 107 tumors in this study (Supplementary Table 4 and reference 52).
